# Supplementary material for: Association of Mitochondrial Variants with the Joint Occurrence of Polycystic Ovary Syndrome and Hashimoto’s Thyroiditis
Source: Antioxidants (Basel). 2023 Nov 8;12(11):1983. doi: 10.3390/antiox12111983 (PMC10669137; doi:10.3390/antiox12111983)
Supplement: Supplementary file 1 [file antioxidants-12-01983-s001.zip]

Archive with 1 entries (1 files):
- antioxidants-2657002-supplementary.xlsx
