# Supplementary material for: Association of Mitochondrial Variants with the Joint Occurrence of Polycystic Ovary Syndrome and Hashimoto’s Thyroiditis
Source: Antioxidants (Basel). 2023 Nov 8;12(11):1983. doi: 10.3390/antiox12111983 (PMC10669137; doi:10.3390/antiox12111983)
Supplement: Supplementary file 1 [file antioxidants-12-01983-s001.zip › antioxidants-2657002-supplementary.xlsx]

## Sheet: S1.Identified mtDNA haplogroups
Haplogroup	Sample	Higher	condition	large
C5c1a	106PA	CZ	PCOAZT	PCOAZT
G2a1f1	37PCO	G	PCO	PCOplusAZT
H	11K	R0	C	C
H	1PA	R0	PCOAZT	PCOAZT
H	26PCO	R0	PCO	PCOplusAZT
H	29A	R0	AZT	PCOplusAZT
H	47PCO	R0	PCO	PCOplusAZT
H	90PCO	R0	PCO	PCOplusAZT
H	95PCO	R0	PCO	PCOplusAZT
H1	28PA	R0	PCOAZT	PCOAZT
H10	91A	R0	AZT	PCOplusAZT
H11a	92A	R0	AZT	PCOplusAZT
H13a1a1b	16PCO	R0	PCO	PCOplusAZT
H13a1a1b	30K	R0	C	C
H13a1a1c	31K	R0	C	C
H1a3	16AZT	R0	AZT	PCOplusAZT
H1a3	20AZT	R0	AZT	PCOplusAZT
H1b	93A	R0	AZT	PCOplusAZT
H1b2	33AZT	R0	AZT	PCOplusAZT
H1c	103PA	R0	PCOAZT	PCOAZT
H1c1	23PA	R0	PCOAZT	PCOAZT
H2a1+146	81PCOAZT	R0	PCOAZT	PCOAZT
H2a1c	101PA	R0	PCOAZT	PCOAZT
H4a1a1a	85A	R0	AZT	PCOplusAZT
H5a1	104PA	R0	PCOAZT	PCOAZT
H5a3a	21K	R0	C	C
H5e1a1	9AZT	R0	AZT	PCOplusAZT
H7c3	33K	R0	C	C
HV	144PCO	R0	PCO	PCOplusAZT
HV0	12K	R0	C	C
I1a1	3MT	I	C	C
I3a	60PCO	I	PCO	PCOplusAZT
J1b1a1	16MT	JT	C	C
J1b1a1	48AZT	JT	AZT	PCOplusAZT
J1b1a1b	100PA	JT	PCOAZT	PCOAZT
J1c2a3	42PCO	JT	PCO	PCOplusAZT
J1c3f	5K	JT	C	C
J2b1a6	25K	JT	C	C
K1a1b1a	129PCO	U	PCO	PCOplusAZT
K1a4a1d	29K	U	C	C
K1a4a1d	4K	U	C	C
K1b2a2	100PCO	U	PCO	PCOplusAZT
K1b2a2	108PA	U	PCOAZT	PCOAZT
L2a1c+16129	9K	L2	C	C
N9b1a	88PCOAZT	N	PCOAZT	PCOAZT
R0a4	84A	R0	AZT	PCOplusAZT
R1b1	42AZT	R	AZT	PCOplusAZT
T1a1b	6PA	JT	PCOAZT	PCOAZT
T2	5AZT	JT	AZT	PCOplusAZT
T2a1	119PA	JT	PCOAZT	PCOAZT
T2a1b1a1	26K	JT	C	C
T2b	22K	JT	C	C
T2b	56PCOAZT	JT	PCOAZT	PCOAZT
T2b16	67PCO	JT	PCO	PCOplusAZT
T2c1a3	6AB	JT	C	C
U2e1b1	83AZT	U	AZT	PCOplusAZT
U2e2a1a	113PCO	U	PCO	PCOplusAZT
U3b2	146PCO	U	PCO	PCOplusAZT
U3b3	64AZT	U	AZT	PCOplusAZT
U4a	46AZT	U	AZT	PCOplusAZT
U4a1	2AZT	U	AZT	PCOplusAZT
U4a1	72PCOAZT	U	PCOAZT	PCOAZT
U4a1a1	24K	U	C	C
U4c1	3K	U	C	C
U5a1a1	8MT	U	C	C
U5a1a1+152	76AZT	U	AZT	PCOplusAZT
U5a1a1a	86PCO	U	PCO	PCOplusAZT
U5a1a1h	95PA	U	PCOAZT	PCOAZT
U5a1a2a1a	20PCO	U	PCO	PCOplusAZT
U5a1b1c1	23K	U	C	C
U5a1b1c2	3PA	U	PCOAZT	PCOAZT
U5a1g	24PA	U	PCOAZT	PCOAZT
U5a2a1	33PCO	U	PCO	PCOplusAZT
U5a2b1	6K	U	C	C
U5a2b1b	58PCO	U	PCO	PCOplusAZT
U5a2b1c	19PA	U	PCOAZT	PCOAZT
U5b2a3a	65AZT	U	AZT	PCOplusAZT
V1a	4MT	R0	C	C
V1a1	82PCO	R0	PCO	PCOplusAZT
V7a	36K	R0	C	C
W	30PA	W	PCOAZT	PCOAZT
W	44PCO	W	PCO	PCOplusAZT
X2b+226	94A	X	AZT	PCOplusAZT
X4	2K	X	C	C

## Sheet: S2. PCOS+HT vs PCOS
GOID	GOTerm	Ontology Source	Term PValue	Term PValue Corrected with Benjamini-Hochberg	Group PValue	Group PValue Corrected with Benjamini-Hochberg	GOLevels	GOGroups	% Associated Genes	Nr. Genes	Associated Genes Found
R-HSA:611105	Respiratory electron transport	REACTOME_Pathways_20.11.2017	2.5344e-15	6.58943e-15	2.5344e-15	1.52064e-14	[-1]	Group0	6.93069	7	[COX1, COX3, CYTB, ND1, ND2, ND5, ND6]
R-HSA:163214	Electron transfer from reduced cytochrome c to molecular oxygen	REACTOME_Reactions_20.11.2017	5.89436e-05	6.96606e-05	5.89436e-05	8.84154e-05	[-1]	Group1	7.69231	2	[COX1, COX3]
R-HSA:164651	Electron transfer from ubiquinol to cytochrome c of complex III	REACTOME_Reactions_20.11.2017	0.00497262	0.005387	0.00497262	0.00596714	[-1]	Group2	9.09091	1	[CYTB]
KEGG:00190	Oxidative phosphorylation	KEGG_20.11.2017	2.9149e-17	1.89469e-16	6.45537e-15	1.93661e-14	[-1]	Group3	6.01504	8	[ATP6, COX1, COX3, CYTB, ND1, ND2, ND5, ND6]
KEGG:05012	Parkinson's disease	KEGG_20.11.2017	4.98835e-17	2.16162e-16	6.45537e-15	1.93661e-14	[-1]	Group3	5.6338	8	[ATP6, COX1, COX3, CYTB, ND1, ND2, ND5, ND6]
R-HSA:1428517	The citric acid (TCA) cycle and respiratory electron transport	REACTOME_Pathways_20.11.2017	2.07184e-16	6.73349e-16	6.45537e-15	1.93661e-14	[-1]	Group3	4.73373	8	[ATP6, COX1, COX3, CYTB, ND1, ND2, ND5, ND6]
R-HSA:163200	Respiratory electron transport, ATP synthesis by chemiosmotic coupling, and heat production by uncoupling proteins.	REACTOME_Pathways_20.11.2017	1.63853e-17	2.13009e-16	6.45537e-15	1.93661e-14	[-1]	Group3	6.45161	8	[ATP6, COX1, COX3, CYTB, ND1, ND2, ND5, ND6]
R-HSA:163210	Formation of ATP by chemiosmotic coupling	REACTOME_Pathways_20.11.2017	0.00812555	0.00812555	0.00812555	0.00812555	[-1]	Group4	5.55556	1	[ATP6]
R-HSA:164832	ATPase synthesizes ATP	REACTOME_Reactions_20.11.2017	0.00812555	0.00812555	0.00812555	0.00812555	[-1]	Group4	5.55556	1	[ATP6]
R-HSA:164834	Enzyme-bound ATP is released	REACTOME_Reactions_20.11.2017	0.00812555	0.00812555	0.00812555	0.00812555	[-1]	Group4	5.55556	1	[ATP6]
R-HSA:164840	ADP and Pi bind to ATPase	REACTOME_Reactions_20.11.2017	0.00812555	0.00812555	0.00812555	0.00812555	[-1]	Group4	5.55556	1	[ATP6]
R-HSA:8949580	F1Fo ATP synthase dimerizes	REACTOME_Reactions_20.11.2017	0.00812555	0.00812555	0.00812555	0.00812555	[-1]	Group4	5.55556	1	[ATP6]
R-HSA:163217	Complex I oxidises NADH to NAD+, reduces CoQ to QH2	REACTOME_Reactions_20.11.2017	2.86809e-09	6.21419e-09	7.58539e-09	1.51708e-08	[-1]	Group5	8.88889	4	[ND1, ND2, ND5, ND6]
R-HSA:6799179	Peripheral arm subunits bind the 815kDa complex to form a 980kDa complex	REACTOME_Reactions_20.11.2017	6.07665e-09	1.12852e-08	7.58539e-09	1.51708e-08	[-1]	Group5	7.40741	4	[ND1, ND2, ND5, ND6]
R-HSA:6799196	The MCIA complex, NDUFAF2-7 all dissociate from the 980kDa complex, resulting in Complex I	REACTOME_Reactions_20.11.2017	6.07665e-09	1.12852e-08	7.58539e-09	1.51708e-08	[-1]	Group5	7.40741	4	[ND1, ND2, ND5, ND6]
R-HSA:6799197	ND4, ND5 bind the 550kDa complex to form the 815kDa complex	REACTOME_Reactions_20.11.2017	2.86809e-09	6.21419e-09	7.58539e-09	1.51708e-08	[-1]	Group5	8.88889	4	[ND1, ND2, ND5, ND6]
R-HSA:6799198	Complex I biogenesis	REACTOME_Pathways_20.11.2017	6.55193e-09	1.06469e-08	7.58539e-09	1.51708e-08	[-1]	Group5	7.27273	4	[ND1, ND2, ND5, ND6]
R-HSA:6799199	ND2, ND3, ND6, NDUFB6 bind the MCIA complex to form a 370kDa subcomplex	REACTOME_Reactions_20.11.2017	5.09974e-06	6.62966e-06	7.58539e-09	1.51708e-08	[-1]	Group5	25	2	[ND2, ND6]
R-HSA:6799202	The 315kDa subcomplex binds the 370kDa subcomplex to form the 550kDa complex	REACTOME_Reactions_20.11.2017	7.85925e-07	1.13522e-06	7.58539e-09	1.51708e-08	[-1]	Group5	6.97674	3	[ND1, ND2, ND6]

## Sheet: S3. PCOS+HT vs C
GOID	GOTerm	Ontology Source	Term PValue	Term PValue Corrected with Benjamini-Hochberg	Group PValue	Group PValue Corrected with Benjamini-Hochberg	GOLevels	GOGroups	% Associated Genes	Nr. Genes	Associated Genes Found
R-HSA:6799198	Complex I biogenesis	REACTOME_Pathways_20.11.2017	1.99923e-07	3.19877e-07	2.22941e-07	5.57353e-07	[-1]	Group4	5.45455	3	[ND2, ND4, ND5]
R-HSA:163217	Complex I oxidises NADH to NAD+, reduces CoQ to QH2	REACTOME_Reactions_20.11.2017	1.08216e-07	2.88577e-07	2.22941e-07	5.57353e-07	[-1]	Group4	6.66667	3	[ND2, ND4, ND5]
R-HSA:163214	Electron transfer from reduced cytochrome c to molecular oxygen	REACTOME_Reactions_20.11.2017	1.64261e-05	2.19014e-05	1.64261e-05	2.73768e-05	[-1]	Group1	7.69231	2	[COX1, COX3]
IPR:010227	NADH-quinone oxidoreductase, chain M/4	INTERPRO_ProteinDomains_20.11.2017	0.000251648	0.000287598	0.000251648	0.00031456	[1]	Group0	100	1	[ND4]
R-HSA:6799199	ND2, ND3, ND6, NDUFB6 bind the MCIA complex to form a 370kDa subcomplex	REACTOME_Reactions_20.11.2017	0.00201177	0.00201177	0.00201177	0.00201177	[-1]	Group2	12.5	1	[ND2]
R-HSA:6799197	ND4, ND5 bind the 550kDa complex to form the 815kDa complex	REACTOME_Reactions_20.11.2017	1.08216e-07	2.88577e-07	2.22941e-07	5.57353e-07	[-1]	Group4	6.66667	3	[ND2, ND4, ND5]
R-HSA:6799179	Peripheral arm subunits bind the 815kDa complex to form a 980kDa complex	REACTOME_Reactions_20.11.2017	1.89033e-07	3.78065e-07	2.22941e-07	5.57353e-07	[-1]	Group4	5.55556	3	[ND2, ND4, ND5]
R-HSA:611105	Respiratory electron transport	REACTOME_Pathways_20.11.2017	3.07109e-12	2.45687e-11	8.72955e-12	4.36477e-11	[-1]	Group3	4.9505	5	[COX1, COX3, ND2, ND4, ND5]
R-HSA:163200	Respiratory electron transport, ATP synthesis by chemiosmotic coupling, and heat production by uncoupling proteins.	REACTOME_Pathways_20.11.2017	8.72955e-12	3.49182e-11	8.72955e-12	4.36477e-11	[-1]	Group3	4.03226	5	[COX1, COX3, ND2, ND4, ND5]
R-HSA:6799196	The MCIA complex, NDUFAF2-7 all dissociate from the 980kDa complex, resulting in Complex I	REACTOME_Reactions_20.11.2017	1.89033e-07	3.78065e-07	2.22941e-07	5.57353e-07	[-1]	Group4	5.55556	3	[ND2, ND4, ND5]

## Sheet: S4. Prediction of sign. variant
	variant	gene	significance in analysis test	compared groups	HmtDB MitoTip	CADD	ClinVar
1	302M	D-loop	Fisher’s exact test and Mann-Whitney U test	PCOS+HT vs. PCOS	-	9.535	-
2	309c	D-loop	Mann-Whitney U test	PCOS+HT vs. HT	-	7.150	-
3	309.1C	D-loop	Fisher’s exact test	PCOS+HT vs. PCOS	-		-
4	438c	D-loop	Fisher’s exact test and Mann-Whitney U test	PCOS+HT vs. PCOS	-		-
5	750G	MT-RNR1	Mann-Whitney U test	PCOS+HT vs. PCOS	pending classification, Hmtdb	9.442	not provided
6	1438G	MT-RNR1	Mann-Whitney U test	PCOS+HT vs. PCOS	pending classification, Hmtdb	9.443	benign
7	3571c	MT-ND1	Fisher’s exact test and Mann-Whitney U test	PCOS+HT vs. PCOS	-		benign
8	4611a	MT-ND2	Fisher’s exact test and Mann-Whitney U test	PCOS+HT vs. PCOS	-		-
9	4769G	MT-ND2	Mann-Whitney U test	PCOS+HT vs. PCOS	-	7.074	not provided
10	5251t	MT-ND2	Fisher’s exact test and Mann-Whitney U test	PCOS+HT vs. PCOS	-		-
11	6698a	MT-CO1	Fisher’s exact test and Mann-Whitney U test	PCOS+HT vs. PCOS	-		-
12	7452a	MT-TS1	Mann-Whitney U test	PCOS+HT vs. C	-		-
13	8695a	MT-ATP6	Fisher’s exact test	PCOS+HT vs. PCOS	-		-
14	8860G	MT-ATP6	Mann-Whitney U test	PCOS+HT vs. PCOS	benign	7.298	benign
15	9499t	MT-CO3	Fisher’s exact test and Mann-Whitney U test	PCOS+HT vs. PCOS	-		-
16	10053a	MT-TG	Fisher’s exact test	PCOS+HT vs. PCOS	-		-
17	11038a	MT-ND4	Fisher’s exact test and Mann-Whitney U test	PCOS+HT vs. C	-		-
18	11038del	MT-ND4	Fisher’s exact test and Mann-Whitney U test	PCOS+HT vs. C	-		-
19	11431c	MT-ND4	Mann-Whitney U test	PCOS+HT vs. C	-		-
20	13237a	MT-ND5	Fisher’s exact test and Mann-Whitney U test	PCOS+HT vs. PCOS	-		-
21	14429c	MT-ND6	Fisher’s exact test	PCOS+HT vs. PCOS	-		-
22	14628M	MT-ND6	Fisher’s exact test and Mann-Whitney U test	PCOS+HT vs. PCOS	pathogenic	18.50	-
23	15682a	MT-CYB	Fisher’s exact test	PCOS+HT vs. PCOS	-		likely pathogenic
24	15787t	MT-CYB	Fisher’s exact test and Mann-Whitney U test	PCOS+HT vs. PCOS	-		-
25	16380c	D-loop	Mann-Whitney U test	PCOS+HT vs. PCOS	-		-
	Legend
	CADD score above 10 is considered pathogenic
